# Supplementary material for: Associations between Sclerostin and Anthropometric and Metabolic Parameters in Children and Adolescents
Source: Children (Basel). 2021 Sep 9;8(9):788. doi: 10.3390/children8090788 (PMC8467097; doi:10.3390/children8090788)
Supplement: Supplementary file 1 [file children-08-00788-s001.zip]

Archive with 1 entries (1 files):
- children-1303111-supplementary.pdf
